# Supplementary material for: Conformational Dynamics of the D53−D3−D14 Complex in Strigolactone Signaling
Source: Plant Cell Physiol. 2023 Jun 29;64(9):1046–56. doi: 10.1093/pcp/pcad067 (PMC10858650; doi:10.1093/pcp/pcad067)
Supplement: pcad067_Supp [file pcad067_supp.zip]

Archive with 2 entries (2 files):
- suppl_data/pcp-2023-e-00040-File006.pdf
- suppl_data/pcp-2023-e-00040-File007.pdf
